# Supplementary material for: Distributed Sensing Network Enabled by High-Scattering MgO-Doped Optical Fibers for 3D Temperature Monitoring of Thermal Ablation in Liver Phantom
Source: Sensors (Basel). 2021 Jan 27;21(3):828. doi: 10.3390/s21030828 (PMC7865229; doi:10.3390/s21030828)
Supplement: Supplementary file 1 [file sensors-21-00828-s001.zip]

Archive with 1 entries (1 files):
- sensors-1040249-supplementary.mov
